# Supplementary material for: Frugivore Traits Predict Plant–Frugivore Interactions Using Generalized Joint Attribute Modeling
Source: Ecol Evol. 2025 Jan 16;15(1):e70772. doi: 10.1002/ece3.70772 (PMC11739623; doi:10.1002/ece3.70772)
Supplement: Supplementary file 1 — Data S1. Raw data of individual metadata for each bat, including forearm length, body weight, age class, sex, reproductive condition, and the presence/absence code of observing the seed of the respective plant species in the fecal sample. [file ECE3-15-e70772-s002.csv]

LY_ID	Species	unique id	Date (ID Number from Fecal 111)	Fecal Number	Species.ful	Sex	Age	age.new	Rep	mas	forearm	Piper_aduncum	Piper_auritifolium	Piper_auritum	Piper_biolleyi	Piper_colonense	Piper_concepcionis	Piper_decurrens	Piper_hispidum	Piper_multiplinervium	Piper_peltatum	Piper_peracuminatum	Piper_reticulatum	Piper_sancti-felicis	Piper_schiedeanum	Piper_silvivagum	Piper_terrabanum	Piper_trigonum	Piper_umbricola	Piper_urostachyum	Piper Type 1	Piper Type 4	Piper Type 7	Piper Type 8	Piper Type 10	Piper Type 11
11	Cca	Cca_011	9/10/15	12	Carollia_castanea	F	A	A	NR	11.58	34.4	0	0	0	0	0	0	0	0	0	0	0	0	0	1	0	0	0	0	0	0	0	0	0	1	0
174	Cca	Cca_174	11/21/15	200	Carollia_castanea	F	J	J	NR	12	34.4	0	0	0	0	0	0	0	0	0	0	1	0	0	0	0	0	0	0	0	0	0	0	0	0	0
3	Cca	Cca_003	9/10/15	4	Carollia_castanea	M	SA	J	NR	10.79	34.43	0	0	0	0	0	0	0	0	1	0	0	0	0	0	0	0	0	0	0	0	1	0	0	0	0
168	Cca	Cca_168	11/19/15	193	Carollia_castanea	F	A	A	NR	11	34.5	0	0	1	0	0	0	0	0	0	0	0	0	0	0	0	0	0	0	0	0	0	0	0	0	0
1	Cca	Cca_001	9/10/15	1	Carollia_castanea	M	A	A	NR	11.11	34.68	0	0	0	0	0	0	0	0	0	0	0	0	0	1	0	0	0	0	0	0	0	0	0	0	0
159	Cca	Cca_159	1112-04	183	Carollia_castanea	M	A	A	R	17	34.7	1	0	0	0	0	0	0	1	0	0	0	0	0	0	1	0	0	0	0	0	0	0	0	0	0
219	Cca	Cca_219	12/9/15	255	Carollia_castanea	F	J	J	NR	12	34.9	0	0	0	0	0	0	0	0	0	0	0	0	0	0	0	0	0	0	0	1	0	0	0	0	0
19	Cca	Cca_019	9/11/15	22	Carollia_castanea	M	A	A	NR	11.12	34.94	0	0	0	0	0	0	0	0	0	0	0	0	0	1	0	0	0	0	0	0	0	0	0	0	0
152	Cca	Cca_152	1110-04	168	Carollia_castanea	M	A	A	R	16	35	0	0	0	0	0	0	0	0	0	0	0	0	0	0	0	0	0	0	0	0	0	0	0	0	1
114	Cca	Cca_114	1027-01	127	Carollia_castanea	M	A	A	R	17	35.1	0	0	0	0	0	0	0	0	1	0	0	0	0	0	0	0	0	0	0	0	0	0	0	0	0
308	Cca	Cca_308	7/3/15	14	Carollia_castanea	M	A	A	NR	15	35.1	0	0	0	0	0	0	0	0	1	0	0	0	0	0	0	0	0	0	0	0	0	0	0	0	0
78	Cca	Cca_078	1012-07	84	Carollia_castanea	M	A	A	R	NA	35.2	0	0	0	0	0	0	0	0	1	0	0	0	0	0	0	0	0	0	0	0	1	0	0	0	0
157	Cca	Cca_157	1112-02	182	Carollia_castanea	-	A	A	NA	18	35.2	0	0	0	0	0	0	0	0	0	0	0	1	0	0	0	0	0	0	0	0	0	0	0	0	0
88	Cca	Cca_088	1015-08	95	Carollia_castanea	M	A	A	R	16	35.3	0	0	0	0	0	0	0	0	0	0	0	0	0	0	0	0	0	0	0	0	1	0	0	0	0
123	Cca	Cca_123	1028-02	136	Carollia_castanea	F	A	A	NR	13	35.3	0	0	0	0	0	0	0	0	0	0	0	0	0	0	0	0	0	0	0	0	0	0	0	0	1
154	Cca	Cca_154	1112-01	181	Carollia_castanea	M	A	A	NR	9	35.3	0	0	0	0	0	0	0	0	0	0	0	0	0	0	0	0	0	1	0	0	0	0	0	0	0
124	Cca	Cca_124	1028-03	137	Carollia_castanea	F	A	A	R	13	35.4	0	0	0	0	0	0	0	0	0	0	0	0	0	0	0	0	0	0	0	0	1	0	0	0	0
126	Cca	Cca_126	1028-06	139	Carollia_castanea	M	A	A	R	16	35.4	0	0	0	0	0	0	0	0	0	0	0	0	0	0	0	0	0	0	0	0	1	0	0	0	0
138	Cca	Cca_138	1107-06	152	Carollia_castanea	F	A	A	NR	11	35.4	0	0	0	0	0	1	0	0	0	0	0	0	0	0	0	0	0	0	0	0	1	0	0	0	0
236	Cca	Cca_236	12/16/15	282	Carollia_castanea	M	A	A	R	14	35.4	0	0	0	0	0	0	0	0	0	0	0	0	1	0	0	0	0	0	0	0	0	0	0	0	0
205	Cca	Cca_205	12/1/15	236	Carollia_castanea	F	A	A	R	11	35.5	0	0	0	0	0	0	0	0	0	0	0	0	0	0	0	0	0	0	0	0	0	0	0	0	0
230	Cca	Cca_230	12/15/15	269	Carollia_castanea	F	A	A	R	7	35.5	0	0	0	0	0	0	0	1	0	0	1	0	0	0	0	0	0	0	0	0	0	0	0	0	0
256	Cca	Cca_256	7/7/15	1	Carollia_castanea	F	A	A	NR	15	35.52	0	0	0	0	0	0	0	1	0	0	0	0	1	0	0	0	0	0	0	0	0	0	0	0	0
26	Cca	Cca_026	9/12/15	29	Carollia_castanea	M	A	A	NR	12.62	35.53	0	0	0	0	0	0	0	0	0	0	0	0	0	0	0	0	0	0	0	0	1	0	0	0	0
291	Cca	Cca_291	7/6/15	9	Carollia_castanea	F	A	A	NR	10	35.55	0	0	0	0	0	0	0	0	0	0	1	0	0	0	0	0	0	0	0	0	0	0	0	0	0
25	Cca	Cca_025	9/12/15	28	Carollia_castanea	F	A	A	NR	11.95	35.58	0	0	0	0	0	0	0	0	0	0	0	0	0	1	0	0	0	0	0	0	0	0	0	0	0
129	Cca	Cca_129	1029-04	142	Carollia_castanea	M	A	A	NR	14	35.6	0	0	0	0	0	0	0	0	0	0	1	0	0	0	0	0	0	0	0	0	0	0	0	0	0
221	Cca	Cca_221	12/14/15	258	Carollia_castanea	F	A	A	NR	22	35.6	0	0	0	0	0	1	0	0	0	0	0	0	0	0	0	0	0	1	0	0	0	0	0	0	0
266	Cca	Cca_266	7/7/15	2	Carollia_castanea	F	A	A	R	10	35.62	0	0	0	0	0	1	0	0	0	0	1	0	1	0	0	0	0	1	0	0	0	0	0	0	0
20	Cca	Cca_020	9/11/15	23	Carollia_castanea	F	A	A	NR	11.85	35.66	0	0	0	0	0	0	0	0	0	0	0	0	0	0	0	0	0	1	1	0	1	0	0	0	0
29	Cca	Cca_029	9/12/15	32	Carollia_castanea	M	A	A	NR	11.7	35.68	0	0	0	0	0	0	1	0	1	0	0	0	0	0	0	0	0	0	0	0	0	0	0	0	0
209	Cca	Cca_209	12/4/15	243	Carollia_castanea	F	A	A	R	12	35.7	0	0	0	0	0	0	0	1	0	0	0	1	0	0	0	0	0	0	0	0	0	0	0	0	0
289	Cca	Cca_289	7/8/15	8	Carollia_castanea	M	A	A	NR	10	35.72	1	0	0	0	0	0	0	0	0	0	0	0	0	1	0	0	0	0	0	0	0	0	0	0	0
271	Cca	Cca_271	7/8/15	3	Carollia_castanea	F	A	A	NR	10	35.77	0	0	0	0	0	0	1	0	0	0	0	0	0	0	0	0	0	0	0	0	0	0	0	0	0
207	Cca	Cca_207	12/4/15	240	Carollia_castanea	M	A	A	NR	15	35.8	0	0	0	0	0	0	0	0	0	0	0	1	0	0	0	0	0	0	0	0	1	0	1	0	0
142	Cca	Cca_142	1109-02	156	Carollia_castanea	F	A	A	R	13	35.9	0	0	0	0	0	0	0	0	0	0	1	0	0	0	0	0	0	0	0	0	0	0	0	0	0
150	Cca	Cca_150	1110-02	164	Carollia_castanea	M	A	A	NR	13	35.9	0	0	0	0	0	0	0	0	1	0	0	0	0	0	0	0	0	0	0	0	0	0	0	0	0
155	Cca	Cca_155	1114-02	181	Carollia_castanea	M	A	A	R	14	35.9	0	0	0	0	0	0	0	0	0	0	0	1	0	0	0	0	0	0	0	0	0	0	0	0	0
208	Cca	Cca_208	12/4/15	242	Carollia_castanea	F	J	J	NR	11	35.9	0	0	0	0	0	0	0	0	0	0	0	1	0	0	0	0	0	0	0	0	0	0	0	0	0
212	Cca	Cca_212	12/4/15	246	Carollia_castanea	F	A	A	NR	14	35.9	0	0	0	0	0	0	0	0	0	0	1	0	0	0	0	0	0	0	0	0	0	0	0	0	0
18	Cca	Cca_018	9/11/15	21	Carollia_castanea	M	A	A	NR	11.82	36	0	0	0	0	0	0	0	0	0	0	0	0	0	0	0	0	0	0	0	0	0	0	0	0	0
21	Cca	Cca_021	9/11/15	24	Carollia_castanea	F	A	A	NR	13	36	0	0	0	0	0	0	0	0	0	0	0	0	0	0	0	0	0	0	0	0	1	0	0	0	0
66	Cca	Cca_066	1011-03	71	Carollia_castanea	M	A	A	NR	11.5	36	0	0	0	0	0	0	0	0	0	0	0	0	0	0	0	0	0	0	0	1	0	0	0	0	0
110	Cca	Cca_110	1021-01	120	Carollia_castanea	F	A	A	NR	14	36	0	0	0	0	0	0	0	0	0	0	0	0	0	0	0	0	0	0	0	1	0	0	0	0	0
131	Cca	Cca_131	1106-01	144	Carollia_castanea	M	A	A	R	14	36	0	0	0	0	0	0	0	0	0	0	0	0	0	0	1	0	0	0	0	1	0	0	0	0	0
135	Cca	Cca_135	1107-03	149	Carollia_castanea	M	A	A	NR	13	36	0	0	0	0	0	0	0	0	0	0	1	0	0	0	0	0	0	0	0	0	0	0	0	0	0
148	Cca	Cca_148	1109-12	162	Carollia_castanea	M	A	A	R	14	36	0	0	0	0	0	0	0	0	0	0	0	1	0	0	0	0	0	0	0	0	0	0	0	0	0
153	Cca	Cca_153	1114-02	169	Carollia_castanea	F	A	A	NR	12	36	0	0	0	0	0	0	0	0	0	0	0	1	0	0	0	0	0	0	0	0	0	0	0	0	0
158	Cca	Cca_158	1114-05	183	Carollia_castanea	M	A	A	NR	16	36	0	0	0	0	0	0	0	0	0	0	0	1	0	0	0	0	0	0	0	0	0	0	0	0	0
160	Cca	Cca_160	1114-06	184	Carollia_castanea	F	A	A	NR	13	36	0	0	0	0	0	0	0	0	0	0	0	0	0	0	1	0	0	1	0	0	0	0	0	0	0
172	Cca	Cca_172	11/21/15	198	Carollia_castanea	F	J	J	NR	10	36	0	0	0	0	0	0	0	0	0	0	0	1	0	0	0	0	0	0	0	0	0	0	0	0	0
177	Cca	Cca_177	11/22/15	203	Carollia_castanea	F	A	A	R	NA	36	0	0	0	0	0	0	0	0	0	0	0	1	1	0	0	0	0	0	0	1	0	0	0	0	0
179	Cca	Cca_179	11/27/15	205	Carollia_castanea	M	A	A	NR	NA	36	0	0	0	0	0	0	0	0	0	0	0	1	0	0	0	0	0	0	0	0	0	0	0	0	0
204	Cca	Cca_204	12/1/15	234	Carollia_castanea	M	A	A	NR	13	36	0	0	0	0	0	0	0	1	0	0	1	0	0	0	0	0	0	0	0	0	0	0	0	0	0
233	Cca	Cca_233	12/15/15	276	Carollia_castanea	M	A	A	R	12	36	0	0	0	0	0	0	0	0	0	0	0	0	0	0	0	0	0	0	0	0	0	0	0	0	0
247	Cca	Cca_247	12/17/15	294	Carollia_castanea	F	A	A	R	15	36	0	0	0	0	0	0	0	0	0	0	0	0	0	0	0	0	0	0	0	1	0	0	0	0	0
304	Cca	Cca_304	7/6/15	12	Carollia_castanea	F	A	A	NR	15	36.09	0	0	0	0	0	0	0	0	0	0	0	0	0	0	0	0	0	0	0	1	0	0	0	0	0
16	Cca	Cca_016	9/11/15	19	Carollia_castanea	M	A	A	NR	12.15	36.1	0	0	0	0	0	0	0	0	1	0	0	0	0	1	0	0	0	1	0	0	0	0	0	1	0
68	Cca	Cca_068	1011-07	73	Carollia_castanea	M	A	A	NR	23	36.1	0	0	0	0	0	0	0	0	0	0	1	0	0	0	0	0	0	0	0	0	0	0	0	0	0
69	Cca	Cca_069	1011-08	74	Carollia_castanea	F	A	A	NR	13	36.1	0	0	0	0	0	0	0	0	0	0	0	0	0	0	0	0	0	0	0	1	0	0	0	0	0
75	Cca	Cca_075	1011-21	81	Carollia_castanea	M	A	A	NR	NA	36.1	0	0	0	0	0	0	0	0	0	0	0	0	0	0	0	0	0	0	0	0	1	0	0	0	0
169	Cca	Cca_169	11/19/15	194	Carollia_castanea	F	A	A	R	25	36.1	0	0	0	0	0	0	0	0	0	0	0	1	0	0	0	0	0	0	0	0	0	0	0	0	0
200	Cca	Cca_200	12/1/15	230	Carollia_castanea	M	A	A	R	13	36.1	0	0	0	0	0	0	0	0	0	0	0	1	0	0	0	0	0	0	0	0	0	0	0	0	0
6	Cca	Cca_006	9/10/15	7	Carollia_castanea	F	A	A	R	14.59	36.13	0	0	0	0	0	0	0	0	1	0	0	0	0	1	0	0	0	0	0	0	0	0	0	0	0
5	Cca	Cca_005	9/10/15	6	Carollia_castanea	M	A	A	NR	12.39	36.19	0	0	0	0	0	0	0	0	0	0	0	0	0	0	0	0	0	0	0	0	1	0	0	0	0
165	Cca	Cca_165	1118-07	189	Carollia_castanea	M	A	A	R	21	36.2	0	0	0	0	0	0	0	0	0	0	0	1	0	0	0	0	0	0	0	0	0	0	0	0	0
215	Cca	Cca_215	12/7/15	249	Carollia_castanea	F	A	A	NR	16	36.2	0	0	0	0	0	0	0	0	0	0	1	0	0	0	0	0	0	0	0	0	0	0	0	0	0
249	Cca	Cca_249	12/17/15	296	Carollia_castanea	F	J	J	NR	12	36.2	0	0	0	0	0	0	0	0	0	0	0	0	0	0	0	0	0	0	0	0	1	0	0	0	0
146	Cca	Cca_146	1109-07	160	Carollia_castanea	F	A	A	NR	19	36.3	0	0	0	0	0	0	0	0	0	0	0	1	0	0	0	0	0	0	0	0	1	0	0	0	0
245	Cca	Cca_245	12/17/15	292	Carollia_castanea	M	J	J	NR	12	36.3	0	0	0	0	0	0	0	0	0	0	0	0	0	0	0	0	0	0	0	1	0	0	0	0	0
305	Cca	Cca_305	7/6/15	13	Carollia_castanea	F	A	A	R	15	36.34	0	0	0	0	0	0	0	0	0	0	1	0	0	0	0	0	0	0	0	0	0	0	0	0	0
101	Cca	Cca_101	1016-14	111	Carollia_castanea	F	A	A	NR	13	36.4	0	0	0	0	0	0	0	0	0	0	0	0	0	0	0	0	0	0	0	0	0	0	0	0	0
122	Cca	Cca_122	1027-11	135	Carollia_castanea	F	A	A	NR	14	36.4	0	0	0	0	0	0	0	0	0	0	0	0	0	0	0	0	0	0	0	0	0	0	0	1	0
140	Cca	Cca_140	1107-09	154	Carollia_castanea	M	A	A	R	16	36.4	0	0	0	0	0	0	0	0	0	0	0	0	0	0	0	0	0	0	0	0	0	0	0	0	0
162	Cca	Cca_162	1118-03	186	Carollia_castanea	M	A	A	R	14	36.4	0	0	0	0	0	0	0	0	0	0	0	0	0	0	0	0	0	1	0	1	0	0	0	0	0
267	Cca	Cca_267	7/2/15	3	Carollia_castanea	M	A	A	NR	10	36.4	0	0	0	0	0	0	0	1	0	0	0	0	1	0	0	0	0	0	0	0	1	0	0	0	0
80	Cca	Cca_080	1014-02	86	Carollia_castanea	M	A	A	NR	12	36.5	0	0	0	0	0	0	0	0	0	0	0	0	0	0	0	0	0	0	0	0	0	0	0	0	0
125	Cca	Cca_125	1028-05	138	Carollia_castanea	F	A	A	R	19	36.5	0	0	0	0	1	0	0	0	0	0	0	0	0	0	0	0	0	0	0	0	0	0	0	0	0
287	Cca	Cca_287	7/2/15	7	Carollia_castanea	F	A	A	R	12	36.51	0	0	0	0	0	0	0	1	0	0	0	0	0	0	0	0	0	0	0	0	0	0	0	0	0
28	Cca	Cca_028	9/12/15	31	Carollia_castanea	M	A	A	NR	12.58	36.56	0	0	0	0	0	0	0	0	1	0	0	0	0	0	0	0	0	0	0	0	1	0	0	0	0
2	Cca	Cca_002	9/10/15	3	Carollia_castanea	M	SA	J	NR	11.79	36.59	0	0	0	0	0	0	1	0	0	0	0	0	0	0	0	0	1	0	0	0	0	0	0	0	0
299	Cca	Cca_299	7/3/15	11	Carollia_castanea	M	A	A	NR	15	36.62	0	0	0	0	0	0	0	0	1	0	0	0	0	0	0	0	0	0	0	0	0	0	0	0	0
269	Cca	Cca_269	7/6/15	3	Carollia_castanea	F	A	A	R	10	36.66	0	0	0	0	1	0	0	0	0	0	0	0	0	0	0	0	0	0	0	0	0	0	0	0	0
133	Cca	Cca_133	1106-03	146	Carollia_castanea	F	A	A	NR	16	36.7	0	0	0	0	0	0	0	0	0	0	0	0	0	0	0	0	0	0	0	0	1	0	0	0	0
178	Cca	Cca_178	11/22/15	204	Carollia_castanea	M	A	A	R	NA	36.7	0	0	0	0	0	0	0	0	0	0	0	1	0	0	0	0	0	0	0	0	0	0	0	0	0
108	Cca	Cca_108	1020-03	118	Carollia_castanea	M	A	A	NR	20	36.8	0	0	0	0	0	0	0	0	0	0	0	0	0	0	0	0	0	1	0	0	0	0	0	0	0
109	Cca	Cca_109	1020-05	119	Carollia_castanea	M	A	A	NA	18	36.8	0	0	0	0	0	0	0	0	0	0	0	0	0	0	0	0	0	0	0	0	1	0	0	0	1
143	Cca	Cca_143	1109-03	157	Carollia_castanea	F	A	A	NR	12	36.8	0	0	0	0	0	0	0	0	0	0	1	0	0	0	0	0	0	0	0	0	0	0	0	0	0
173	Cca	Cca_173	11/21/15	199	Carollia_castanea	F	A	A	R	14	36.8	0	0	0	0	0	0	0	0	0	0	0	0	0	0	0	0	0	0	0	0	1	0	0	0	0
175	Cca	Cca_175	11/22/15	201	Carollia_castanea	M	A	A	NR	NA	36.8	0	0	0	0	0	0	0	1	0	0	1	0	0	0	0	0	0	0	0	0	0	0	0	0	0
223	Cca	Cca_223	12/19/15	260	Carollia_castanea	M	A	A	NR	14	36.8	0	0	0	0	0	1	0	0	0	0	0	0	0	0	0	0	0	0	0	0	0	0	0	0	0
24	Cca	Cca_024	9/12/15	27	Carollia_castanea	F	A	A	NR	12	36.85	0	0	0	0	0	0	0	0	1	0	0	0	0	0	0	0	0	0	0	0	0	0	0	0	0
15	Cca	Cca_015	9/11/15	18	Carollia_castanea	F	A	A	NR	12.5	36.89	0	0	0	0	0	0	0	0	0	0	0	0	0	1	0	0	0	0	0	0	0	0	0	0	0
128	Cca	Cca_128	1029-03	141	Carollia_castanea	M	A	A	NR	12	36.9	0	0	0	0	0	0	0	0	0	0	1	0	0	0	0	0	0	0	0	0	0	0	0	0	0
137	Cca	Cca_137	1107-05	151	Carollia_castanea	M	A	A	R	13	36.9	0	0	0	0	0	0	0	0	0	0	1	0	0	0	0	0	0	0	0	0	0	0	0	0	0
232	Cca	Cca_232	12/15/15	275	Carollia_castanea	M	A	A	NR	15	37	0	0	0	0	0	0	0	0	0	0	1	1	0	0	0	0	0	0	0	1	0	0	0	0	0
22	Cca	Cca_022	9/12/15	25	Carollia_castanea	M	A	A	NR	12.62	37.1	0	0	0	0	0	0	0	1	1	0	0	0	0	0	0	0	0	0	0	0	0	0	0	0	0
161	Cso	Cso_161	1118-02	184	Carollia _sowelli	F	A	A	NR	24	37.1	0	0	0	0	0	0	0	0	0	0	0	0	0	0	0	0	0	0	0	0	1	0	0	0	0
203	Cca	Cca_203	12/1/15	233	Carollia_castanea	F	J	J	NR	8	37.1	0	0	0	0	0	0	0	0	0	0	0	0	0	0	0	0	0	1	0	0	0	0	0	0	0
213	Cca	Cca_213	12/4/15	247	Carollia_castanea	F	J	J	NR	11	37.1	0	0	0	0	0	0	0	0	0	0	1	0	0	0	0	0	0	0	0	0	0	0	0	0	0
257	Cca	Cca_257	7/2/15	1	Carollia_castanea	F	A	A	R	10	37.16	1	0	0	0	0	0	0	1	0	0	1	0	0	0	0	0	0	0	0	0	0	0	0	0	0
167	Cca	Cca_167	1118-11	192	Carollia_castanea	F	A	A	R	14	37.2	0	0	0	0	0	0	0	0	0	0	0	1	0	0	0	0	0	0	0	0	0	0	0	0	0
201	Cca	Cca_201	12/1/15	231	Carollia_castanea	M	A	A	NR	12	37.2	0	0	0	0	0	0	0	0	0	0	0	0	0	0	1	0	0	1	0	0	0	0	0	0	0
251	Cca	Cca_251	12/19/15	300	Carollia_castanea	M	A	A	R	14	37.2	0	0	0	0	0	0	0	0	0	0	0	0	0	0	0	0	0	0	0	0	1	0	0	0	0
23	Cca	Cca_023	9/12/15	26	Carollia_castanea	M	A	A	NR	13.52	37.32	0	0	0	0	0	0	0	0	0	0	0	0	0	1	0	0	0	0	0	0	0	0	0	0	1
268	Cca	Cca_268	7/7/15	3	Carollia_castanea	M	A	A	NR	15	37.39	0	0	0	0	0	0	0	0	0	0	0	1	0	0	0	0	0	0	0	0	0	0	0	0	0
297	Cca	Cca_297	7/6/15	10	Carollia_castanea	F	A	A	NR	15	37.39	0	0	0	0	0	0	0	1	0	0	0	0	0	0	0	0	0	0	0	1	0	0	0	0	0
303	Cca	Cca_303	7/3/15	12	Carollia_castanea	M	A	A	NR	15	37.39	0	0	0	0	0	0	0	1	0	0	0	0	1	0	0	0	0	0	0	0	0	0	0	0	0
246	Cca	Cca_246	12/17/15	293	Carollia_castanea	F	A	A	NR	13	37.4	0	0	1	0	0	0	0	0	0	0	0	0	0	0	0	0	0	0	0	0	0	0	0	0	0
85	Cca	Cca_085	1015-03	91	Carollia_castanea	M	A	A	NR	15	37.5	0	0	0	0	0	1	0	0	0	0	0	0	0	0	0	0	0	0	0	0	0	0	0	0	0
27	Cca	Cca_027	9/12/15	30	Carollia_castanea	F	A	A	NR	13.53	37.51	0	0	0	0	0	0	0	0	0	0	0	0	0	0	0	0	0	0	0	0	0	0	0	0	0
306	Cca	Cca_306	7/3/15	13	Carollia_castanea	M	A	A	NR	15	37.53	0	0	0	0	0	0	0	1	0	0	0	0	0	0	0	0	0	1	0	0	0	0	0	0	0
7	Cca	Cca_007	9/10/15	8	Carollia_castanea	F	A	A	NR	15.05	37.54	0	0	0	0	0	0	0	0	1	0	0	0	0	0	0	1	0	0	0	0	0	0	0	0	0
9	Cca	Cca_009	9/10/15	10	Carollia_castanea	M	A	A	NR	12.69	37.56	0	0	0	0	0	0	0	0	1	0	0	0	0	1	0	1	0	0	0	0	1	0	0	0	0
50	Cca	Cca_050	9/15/15	55	Carollia_castanea	F	A	A	NR	12.85	37.57	0	0	0	0	0	0	0	0	0	0	0	0	0	1	0	0	1	0	0	0	0	0	0	0	0
311	Cca	Cca_311	7/6/15	16	Carollia_castanea	F	A	A	R	15	37.7	0	0	0	0	0	0	0	0	0	0	0	0	1	0	0	0	0	0	0	0	1	0	0	0	0
298	Cca	Cca_298	7/3/15	10	Carollia_castanea	M	A	A	NR	15	37.87	0	0	0	0	0	0	0	1	0	0	0	0	0	0	0	0	0	0	0	0	0	1	0	0	0
127	Cso	Cso_127	1029-02	140	Carollia _sowelli	M	J	J	NR	14	37.9	0	0	0	0	0	0	0	1	0	0	0	0	0	0	0	0	0	0	0	0	1	0	0	0	0
199	Cso	Cso_199	1201-01	229	Carollia _sowelli	F	A	A	R	20	37.9	0	0	0	0	0	0	0	0	0	0	0	0	0	0	0	0	0	0	0	0	0	0	0	0	0
72	Cca	Cca_072	1011-14	77	Carollia_castanea	M	A	A	NR	24	38.2	0	0	0	0	0	0	0	0	1	0	0	0	0	0	0	0	0	0	1	0	0	0	0	0	0
182	Cso	Cso_182	11/28/15	209	Carollia _sowelli	M	J	J	NR	13	38.2	0	0	0	0	0	0	0	1	0	0	0	1	0	0	0	0	0	1	0	0	0	0	0	0	0
156	Cso	Cso_156	1112-02	182	Carollia _sowelli	F	A	A	R	19	38.3	0	0	0	0	0	0	0	0	0	0	0	0	0	0	0	0	0	0	0	0	1	0	0	0	0
261	Cso	Cso_261	7/10/15	2	Carollia _sowelli	F	A	A	NR	15	38.42	0	0	0	0	0	0	0	0	0	0	0	0	1	0	0	0	0	0	0	0	0	0	0	0	0
38	Cso	Cso_038	9/13/15	42	Carollia _sowelli	M	A	A	NR	16.98	38.44	0	0	0	0	0	1	0	0	0	0	0	0	0	0	0	0	0	0	0	0	0	0	0	0	0
105	Cso	Cso_105	1019-05	115	Carollia _sowelli	F	A	A	R	20	38.5	0	0	0	0	0	0	0	0	0	0	0	0	0	0	0	0	0	0	0	0	1	0	0	0	0
300	Cca	Cca_300	7/6/15	11	Carollia_castanea	M	A	A	R	20	38.51	0	0	0	0	0	0	0	0	0	0	0	0	0	0	0	0	0	1	0	0	0	0	0	0	0
243	Cso	Cso_243	12/17/15	289	Carollia _sowelli	M	A	A	R	18	38.6	0	0	0	0	0	0	0	0	0	0	1	0	1	0	0	0	0	0	0	0	0	0	0	0	0
280	Cso	Cso_280	7/3/15	5	Carollia _sowelli	F	A	A	NR	15	38.6	1	1	0	0	0	0	0	0	0	0	0	0	0	0	0	0	0	0	0	0	0	0	0	0	0
79	Cso	Cso_079	1012-08	85	Carollia _sowelli	M	A	A	NR	19	38.9	0	0	0	0	0	0	0	0	0	0	0	0	0	0	0	0	0	0	0	0	1	0	0	0	0
45	Cso	Cso_045	9/15/15	49	Carollia _sowelli	M	A	A	NR	12.63	39.06	0	0	0	0	0	0	0	0	0	0	0	0	0	0	0	0	0	0	0	0	0	0	0	0	0
111	Cso	Cso_111	1022-02	121	Carollia _sowelli	M	A	A	R	19	39.1	0	0	1	0	0	0	0	0	0	1	0	0	0	0	0	0	0	0	0	0	0	0	0	0	0
130	Cso	Cso_130	1029-05	143	Carollia _sowelli	M	A	A	R	20	39.1	0	0	0	0	0	0	0	0	0	0	0	0	0	0	0	0	0	0	0	0	0	0	0	0	0
145	Cso	Cso_145	1109-06	159	Carollia _sowelli	M	SA	J	NR	15	39.1	0	0	0	0	0	0	0	0	0	0	0	0	0	0	0	0	0	0	0	0	0	0	0	0	0
189	Cso	Cso_189	11/29/15	217	Carollia _sowelli	M	A	A	R	22	39.1	0	0	0	0	0	0	0	0	0	0	0	0	0	0	0	0	0	0	0	1	0	0	0	0	0
190	Cso	Cso_190	11/29/15	219	Carollia _sowelli	M	J	J	NR	8	39.1	0	0	0	0	0	0	0	0	0	0	0	0	0	0	0	0	0	0	0	0	0	0	0	0	0
214	Cso	Cso_214	12/5/15	248	Carollia _sowelli	F	A	A	NR	21	39.1	0	0	0	0	0	0	0	0	0	0	0	0	1	0	0	0	0	0	0	0	0	0	0	0	0
46	Cso	Cso_046	9/15/15	50	Carollia _sowelli	F	A	A	R	21.77	39.14	0	0	0	0	0	0	0	0	1	0	0	0	0	0	0	0	0	0	0	0	0	0	0	0	0
36	Cso	Cso_036	9/13/15	40	Carollia _sowelli	M	A	A	R	19.04	39.18	0	0	0	0	0	0	0	0	0	0	0	0	0	0	0	0	0	0	0	0	0	0	0	0	0
115	Cso	Cso_115	1027-02	128	Carollia _sowelli	M	A	A	R	19	39.2	0	0	0	0	0	0	0	0	0	0	0	0	0	0	0	0	0	0	0	1	0	0	0	0	0
120	Cso	Cso_120	1027-09	133	Carollia _sowelli	M	A	A	R	21	39.2	0	0	0	0	0	0	0	0	0	0	0	0	0	0	0	0	0	0	0	0	0	0	0	0	0
181	Cso	Cso_181	11/28/15	208	Carollia _sowelli	F	A	A	R	19	39.2	0	0	0	0	0	0	0	0	0	0	0	1	0	0	0	0	0	0	0	0	0	0	0	0	0
210	Cso	Cso_210	12/4/15	244	Carollia _sowelli	F	A	A	NR	16	39.2	0	0	0	0	0	0	0	0	0	0	0	0	0	0	0	0	0	0	0	1	0	0	0	0	0
99	Cso	Cso_099	1016-12	109	Carollia _sowelli	M	A	A	NR	20	39.3	0	0	0	0	0	0	0	0	0	0	0	0	0	0	0	0	0	0	0	0	0	0	0	0	0
132	Cso	Cso_132	1106-02	145	Carollia _sowelli	F	A	A	R	19	39.3	0	0	0	0	0	0	0	1	1	0	0	0	0	0	0	0	0	0	0	0	1	0	0	0	0
134	Cso	Cso_134	1107-02	147	Carollia _sowelli	F	A	A	NR	19	39.3	0	0	0	0	0	0	0	0	0	0	0	0	0	0	0	0	0	0	0	0	1	0	0	0	0
139	Cpe	Cpe_139	1107-08	153	Carollia_perspicillata	F	J	J	NR	15	39.3	0	0	0	0	0	0	0	0	0	0	0	0	0	0	0	0	0	0	0	0	0	0	0	0	0
116	Cso	Cso_116	1027-03	129	Carollia _sowelli	M	A	A	R	18	39.4	0	0	0	0	0	0	0	0	1	0	0	0	0	0	0	0	0	0	0	0	0	0	0	0	0
188	Cso	Cso_188	11/29/15	215	Carollia _sowelli	F	A	A	R	15	39.4	0	0	0	0	0	0	0	0	0	0	0	1	0	0	0	0	0	0	0	0	0	0	0	0	0
286	Cso	Cso_286	7/8/15	7	Carollia _sowelli	F	A	A	NR	15	39.42	0	0	0	0	0	0	0	1	0	0	0	0	0	0	0	0	0	1	0	0	0	0	0	0	0
141	Cso	Cso_141	1109-13	155	Carollia _sowelli	F	A	A	R	20	39.5	0	0	0	0	0	0	0	0	0	0	0	0	0	0	0	0	0	0	0	0	0	0	0	0	0
241	Cso	Cso_241	12/17/15	287	Carollia _sowelli	F	A	A	NR	16	39.5	0	0	0	0	0	0	0	0	0	0	0	0	0	0	0	0	0	0	0	1	0	0	0	0	0
191	Cso	Cso_191	11/30/15	220	Carollia _sowelli	M	A	A	R	21	39.6	0	0	0	0	0	0	0	0	0	0	0	1	0	0	0	0	0	0	0	0	0	0	0	0	0
117	Cso	Cso_117	1027-05	130	Carollia _sowelli	F	A	A	NR	15	39.7	0	0	0	0	0	0	0	0	0	0	1	0	0	0	0	0	0	0	0	0	0	0	0	0	0
226	Cso	Cso_226	12/14/15	264	Carollia _sowelli	M	A	A	NR	16	39.7	0	0	0	0	1	0	0	0	0	0	0	0	0	0	0	0	0	0	0	0	0	0	0	0	0
53	Cso	Cso_053	9/15/15	58	Carollia _sowelli	M	A	A	NR	17.05	39.73	0	0	0	0	0	0	0	0	0	0	0	0	0	0	0	0	0	0	0	0	0	0	0	0	0
163	Cso	Cso_163	1118-04	187	Carollia _sowelli	M	A	A	NA	16	39.8	0	0	0	0	0	0	0	0	0	0	0	0	1	0	0	0	0	0	0	1	0	0	0	0	0
220	Cso	Cso_220	12/14/15	257.5	Carollia _sowelli	F	A	A	NR	20	39.8	0	0	0	0	0	0	0	0	0	0	0	0	1	0	0	0	0	0	0	0	0	0	0	0	0
242	Cso	Cso_242	12/17/15	288	Carollia _sowelli	M	A	A	NR	NA	39.8	0	0	0	0	0	0	0	0	0	0	1	0	0	0	0	0	0	0	1	0	0	0	0	0	0
10	Cso	Cso_010	9/10/15	11	Carollia _sowelli	M	A	A	R	17.1	39.81	0	0	0	0	0	0	0	0	1	0	0	0	0	0	0	0	0	0	0	0	0	0	0	0	0
248	Cso	Cso_248	12/17/15	295	Carollia _sowelli	M	A	A	R	17	39.9	0	0	0	0	0	0	0	0	0	0	0	0	1	0	0	0	0	0	0	0	0	0	0	0	0
4	Cso	Cso_004	9/10/15	5	Carollia _sowelli	F	A	A	NR	16.44	39.94	0	0	0	0	0	0	0	0	0	0	0	0	0	0	0	0	0	0	0	0	0	0	0	0	0
37	Cso	Cso_037	9/13/15	41	Carollia _sowelli	M	A	A	R	17.45	39.96	1	0	1	0	0	0	0	0	0	0	0	0	0	0	0	0	0	1	0	0	1	0	0	1	0
92	Cso	Cso_092	1016-01	100	Carollia _sowelli	F	A	A	R	20	40	0	0	0	0	0	0	0	0	0	0	0	0	0	0	0	0	0	0	0	0	0	0	0	0	0
170	Cso	Cso_170	11/21/15	195	Carollia _sowelli	M	SA	J	NR	19	40	0	0	0	0	0	0	0	0	0	0	0	0	0	0	0	0	0	0	0	0	0	0	0	0	0
197	Cso	Cso_197	11/30/15	227	Carollia _sowelli	F	A	A	NR	15	40	0	0	0	0	0	0	0	0	0	0	0	1	1	0	0	0	0	0	0	0	0	0	0	0	0
279	Cso	Cso_279	7/6/15	5	Carollia _sowelli	F	A	A	R	15	40.09	0	0	0	0	1	0	0	0	0	0	0	0	0	0	0	1	0	0	0	0	0	0	0	0	0
74	Cso	Cso_074	1011-18	80	Carollia _sowelli	M	A	A	R	23	40.1	0	0	0	0	0	0	0	0	0	0	0	0	0	0	0	0	0	0	0	0	0	0	0	0	0
118	Cso	Cso_118	1027-06	131	Carollia _sowelli	M	A	A	R	19	40.1	0	0	0	1	0	0	0	0	0	0	0	0	0	0	0	0	0	0	0	1	0	0	0	0	0
166	Cso	Cso_166	1118-10	190	Carollia _sowelli	M	A	A	R	16	40.1	0	0	0	0	0	0	0	0	0	0	0	1	0	0	0	0	0	0	0	0	0	0	0	0	0
195	Cso	Cso_195	11/30/15	224	Carollia _sowelli	M	A	A	R	19	40.1	0	0	0	0	0	0	0	0	0	0	0	0	0	0	0	0	0	0	0	0	0	0	0	0	0
33	Cso	Cso_033	9/13/15	36	Carollia _sowelli	F	A	A	NR	13.87	40.17	0	0	0	0	0	0	0	0	0	0	0	0	0	0	0	0	0	0	0	0	0	0	0	1	0
8	Cso	Cso_008	9/10/15	9	Carollia _sowelli	F	A	A	NR	15.41	40.18	0	0	0	0	0	0	0	0	1	0	0	0	0	0	0	0	0	1	0	0	0	0	0	0	0
206	Cso	Cso_206	12/7/15	238	Carollia _sowelli	M	A	A	R	19	40.2	0	0	0	0	0	0	0	0	0	0	0	0	0	0	0	0	0	0	0	0	1	0	0	0	0
224	Cso	Cso_224	11/28/16	261	Carollia _sowelli	F	A	A	R	18	40.2	0	0	0	0	0	1	0	0	0	0	0	0	0	0	0	0	0	0	0	0	0	0	0	0	0
265	Cso	Cso_265	7/8/15	2	Carollia _sowelli	M	SA	J	NR	15	40.21	0	0	0	0	0	0	0	1	0	0	1	0	1	0	0	0	0	1	0	0	0	0	0	0	0
64	Cso	Cso_064	9/17/15	69	Carollia _sowelli	F	A	A	NR	14.54	40.22	0	0	0	0	0	0	0	0	0	0	0	0	0	1	0	0	0	0	0	0	0	0	0	0	0
281	Cso	Cso_281	7/10/15	5	Carollia _sowelli	M	J	J	NR	15	40.24	0	0	0	0	0	0	0	0	0	0	1	0	0	0	0	0	0	0	0	0	0	0	0	0	0
63	Cso	Cso_063	9/16/15	68	Carollia _sowelli	F	A	A	NR	16.53	40.25	0	0	0	0	0	0	0	0	0	0	0	0	0	0	0	0	1	0	0	0	0	0	0	0	0
183	Cso	Cso_183	11/28/15	210	Carollia _sowelli	F	SA	J	NR	16	40.3	0	0	0	0	0	0	0	0	0	0	0	1	0	0	0	0	0	0	0	0	0	0	0	0	0
61	Cso	Cso_061	9/16/15	66	Carollia _sowelli	M	A	A	NR	15.64	40.31	0	0	0	0	0	0	0	0	0	0	0	0	0	0	0	0	0	0	0	0	0	0	0	0	0
83	Cso	Cso_083	1014-05	89	Carollia _sowelli	M	A	A	NR	19	40.4	0	0	0	0	0	0	0	0	0	0	0	0	0	0	0	0	0	0	0	0	0	0	0	0	0
315	Cso	Cso_315	7/2/15	19	Carollia _sowelli	F	A	A	R	15	40.47	0	0	0	0	0	0	0	0	0	0	0	0	0	0	0	0	0	0	0	1	0	0	0	0	0
113	Cso	Cso_113	1024-02	126	Carollia _sowelli	M	A	A	R	18	40.5	0	0	0	0	0	0	0	0	0	0	0	0	0	0	1	0	0	0	0	0	1	0	0	0	0
32	Cso	Cso_032	9/12/15	35	Carollia _sowelli	M	SA	J	NR	16.59	40.57	0	0	0	0	0	0	0	0	0	0	0	0	0	0	0	0	0	0	0	0	0	0	0	0	0
187	Cso	Cso_187	11/28/15	214	Carollia _sowelli	F	A	A	NR	18	40.6	0	0	0	0	0	0	0	0	0	0	0	1	0	0	0	0	0	0	0	0	1	0	0	0	0
202	Cso	Cso_202	12/1/15	231	Carollia _sowelli	F	A	A	NR	16	40.6	0	0	0	0	0	0	0	0	0	0	1	1	0	0	0	0	0	0	0	0	0	0	0	0	0
211	Cso	Cso_211	12/4/15	245	Carollia _sowelli	F	A	A	NR	18	40.6	0	0	0	0	0	0	0	0	0	0	1	0	0	0	0	0	0	0	0	0	0	0	0	0	0
235	Cpe	Cpe_235	12/16/15	281	Carollia_perspicillata	M	A	A	R	NA	40.6	0	0	0	0	0	0	0	0	0	0	0	0	0	0	0	0	0	0	0	0	1	0	0	0	0
296	Cpe	Cpe_296	7/8/15	10	Carollia_perspicillata	M	A	A	NR	20	40.61	0	0	0	0	0	0	0	0	0	0	0	0	0	0	0	0	0	0	0	0	0	0	0	0	0
13	Cso	Cso_013	9/11/15	16	Carollia _sowelli	M	A	A	R	19.12	40.63	0	0	0	0	1	0	0	0	0	0	0	0	0	0	0	0	0	0	0	0	0	0	0	0	0
295	Cso	Cso_295	7/2/15	10	Carollia _sowelli	M	A	A	R	20	40.63	0	0	0	0	0	0	0	0	0	0	0	0	1	0	0	0	0	0	0	0	0	0	0	0	0
294	Cso	Cso_294	7/3/15	9	Carollia _sowelli	M	A	A	R	20	40.69	0	0	0	0	0	0	0	0	0	0	0	0	0	0	0	0	0	0	0	0	0	0	0	0	0
49	Cpe	Cpe_049	9/15/15	54	Carollia_perspicillata	M	A	A	NR	17.02	40.75	0	0	0	0	0	0	0	0	0	0	0	0	0	0	0	0	0	0	0	0	0	0	0	0	0
93	Cso	Cso_093	1016-03	101	Carollia _sowelli	F	A	A	NR	14	40.8	0	0	0	0	0	0	0	0	0	0	0	0	0	0	0	0	0	0	0	0	0	0	0	0	0
151	Cso	Cso_151	1110-03	167	Carollia _sowelli	M	A	A	R	19	40.8	0	0	0	0	0	0	0	0	0	0	0	1	0	0	0	0	0	0	0	0	0	0	0	0	0
237	Cso	Cso_237	12/16/15	283	Carollia _sowelli	F	A	A	NR	18	40.8	0	0	0	0	0	0	0	0	0	0	0	0	1	0	0	0	0	0	0	0	0	0	0	0	0
270	Cso	Cso_270	7/5/15	3	Carollia _sowelli	F	A	A	R	15	40.81	0	0	0	0	0	0	0	0	0	0	0	0	0	0	0	0	0	0	0	0	1	0	0	0	0
260	Cso	Cso_260	7/8/15	1	Carollia _sowelli	M	J	J	NR	10	40.93	0	0	0	0	0	0	0	0	0	0	0	0	0	0	0	0	0	1	0	0	0	0	0	0	0
277	Cso	Cso_277	7/8/15	5	Carollia _sowelli	M	A	A	R	15	40.95	1	0	0	0	0	0	0	1	0	0	0	0	1	1	0	0	0	1	0	0	0	0	1	0	0
82	Cpe	Cpe_082	1014-04	88	Carollia_perspicillata	M	A	A	NR	20	41	0	0	0	0	0	0	0	0	0	0	0	0	0	0	0	0	0	0	0	0	0	0	0	0	0
176	Cso	Cso_176	11/22/15	202	Carollia _sowelli	M	A	A	R	NA	41	0	0	0	0	0	0	0	0	0	0	0	1	0	0	0	0	0	0	0	0	0	0	0	0	0
186	Cso	Cso_186	11/28/15	213	Carollia _sowelli	F	A	A	NR	16	41	0	0	0	0	0	0	0	0	0	0	0	0	0	0	0	0	0	0	0	0	1	0	0	0	0
228	Cso	Cso_228	12/15/15	267	Carollia _sowelli	M	A	A	R	18	41	0	0	0	0	0	0	0	0	0	0	0	0	0	0	0	0	0	0	0	1	0	0	0	0	0
62	Cso	Cso_062	9/16/15	67	Carollia _sowelli	M	A	A	R	16.17	41.07	0	0	0	0	0	0	0	0	0	0	0	0	0	0	0	0	0	0	0	0	1	0	1	0	1
293	Cso	Cso_293	7/2/15	9	Carollia _sowelli	F	A	A	R	15	41.07	0	0	0	0	0	0	0	1	0	0	1	0	0	0	0	0	0	0	0	0	0	0	0	0	0
313	Cso	Cso_313	7/2/15	18	Carollia _sowelli	M	A	A	R	15	41.09	1	0	0	0	0	0	0	0	0	0	1	0	1	0	0	0	0	0	0	0	0	0	0	0	0
107	Cpe	Cpe_107	1019-08	117	Carollia_perspicillata	F	J	J	NR	21	41.1	0	0	0	0	0	0	0	0	1	0	0	0	0	0	0	0	0	0	0	0	0	0	0	0	0
240	Cso	Cso_240	12/17/15	286	Carollia _sowelli	M	A	A	R	21	41.1	0	0	0	0	0	0	0	0	0	0	1	0	0	0	0	0	0	0	0	0	0	0	0	0	0
272	Cso	Cso_272	7/6/15	4	Carollia _sowelli	M	A	A	R	20	41.16	0	0	0	0	0	0	0	1	0	0	0	0	1	0	0	0	0	0	0	0	0	0	0	0	0
70	Cpe	Cpe_070	1011-10	75	Carollia_perspicillata	F	A	A	NR	21	41.2	0	0	0	0	0	0	0	0	0	0	0	0	0	0	0	0	0	0	0	0	0	0	0	0	0
98	Cpe	Cpe_098	1016-09	108	Carollia_perspicillata	M	J	J	NR	14	41.2	0	0	0	0	0	0	0	0	0	0	0	0	0	0	0	0	0	0	0	0	0	0	0	0	0
100	Cpe	Cpe_100	1016-13	110	Carollia_perspicillata	F	J	J	NR	20	41.2	0	0	0	0	0	0	0	0	0	0	0	0	0	0	0	0	0	0	0	0	0	0	0	1	0
147	Cso	Cso_147	1109-09	161	Carollia _sowelli	NA	NA	NA	NA	19	41.2	0	0	0	0	0	0	0	0	0	0	1	1	0	0	0	0	0	0	0	0	0	0	0	0	0
184	Cso	Cso_184	11/28/15	211	Carollia _sowelli	F	A	A	NR	16	41.2	0	0	0	0	0	0	0	0	0	0	0	1	0	0	0	0	0	0	0	0	0	0	0	0	0
192	Cpe	Cpe_192	11/30/15	221	Carollia_perspicillata	M	A	A	NR	21	41.2	0	0	0	0	0	0	0	0	0	0	1	0	0	0	0	0	0	0	0	0	0	0	0	0	0
193	Cso	Cso_193	11/30/15	222	Carollia _sowelli	F	A	A	R	22	41.2	0	0	0	0	0	0	0	0	0	0	0	1	0	0	0	0	0	0	0	0	0	0	0	0	0
276	Cso	Cso_276	7-715	4	Carollia _sowelli	F	A	A	R	15	41.22	0	0	0	0	0	0	0	1	0	0	0	0	0	0	0	0	0	0	0	1	0	0	0	0	0
275	Cso	Cso_275	7/5/15	4	Carollia _sowelli	F	SA	J	NR	15	41.29	0	0	0	0	0	0	0	0	0	0	0	0	0	0	0	0	0	0	0	0	0	0	0	0	0
216	Cso	Cso_216	12/7/15	252	Carollia _sowelli	M	A	A	R	21	41.3	0	0	0	0	0	0	0	0	0	0	0	0	1	0	0	0	0	0	0	0	0	0	0	0	0
274	Cso	Cso_274	7/8/15	4	Carollia _sowelli	M	A	A	NR	15	41.49	0	0	0	0	0	0	0	1	0	0	0	0	0	0	0	0	0	0	0	0	0	0	0	0	0
71	Cpe	Cpe_071	1011-13	76	Carollia_perspicillata	M	A	A	NR	18	41.5	0	0	0	0	0	0	0	0	0	0	0	0	0	0	0	0	0	0	0	0	0	0	0	0	0
39	Cso	Cso_039	9/14/15	43	Carollia _sowelli	M	A	A	R	18.15	41.57	0	0	0	0	0	0	0	0	0	0	0	0	0	0	0	0	0	0	0	0	0	0	0	0	0
263	Cso	Cso_263	7/5/15	2	Carollia _sowelli	M	J	J	NR	15	41.58	0	0	0	0	0	0	0	0	0	0	0	0	0	0	0	0	0	0	0	0	0	0	0	0	0
119	Cpe	Cpe_119	1027-07	132	Carollia_perspicillata	F	A	A	NR	18	41.6	0	0	0	0	0	0	0	0	0	0	0	0	0	0	0	0	0	0	0	0	0	0	0	0	0
259	Cpe	Cpe_259	7/10/15	1	Carollia_perspicillata	F	SA	J	NR	20	41.63	0	0	0	0	0	0	0	1	0	0	0	0	0	0	0	0	0	0	0	1	0	0	0	0	0
60	Cpe	Cpe_060	9/16/15	65	Carollia_perspicillata	F	A	A	R	19.79	41.67	0	0	0	0	0	0	0	0	0	0	0	0	0	0	0	0	0	0	0	0	0	0	0	0	0
301	Cso	Cso_301	7/8/15	11	Carollia _sowelli	M	A	A	R	20	41.72	0	0	0	0	0	0	0	0	0	0	0	0	0	0	0	0	0	1	0	1	0	0	0	0	0
309	Cso	Cso_309	7/2/15	15	Carollia _sowelli	M	A	A	NR	15	41.74	0	0	0	0	0	0	0	0	0	0	1	0	0	0	0	0	0	0	0	0	0	0	0	0	0
112	Cso	Cso_112	1024-01	123	Carollia _sowelli	M	A	A	R	12	41.9	0	0	0	0	0	0	0	0	0	0	0	0	0	0	0	0	0	0	0	0	0	0	0	0	0
164	Cso	Cso_164	1118-06	188	Carollia _sowelli	F	A	A	R	13	41.9	0	0	0	0	0	0	0	0	0	0	0	0	0	0	0	0	0	0	0	1	0	0	1	0	0
180	Cso	Cso_180	11/28/15	206	Carollia _sowelli	M	A	A	R	17	41.9	0	0	0	0	0	0	0	0	0	0	1	1	0	0	0	0	0	0	0	0	0	0	0	0	0
218	Cso	Cso_218	12/7/15	254	Carollia _sowelli	F	A	A	NR	17	41.9	0	0	0	0	0	0	0	0	0	0	0	0	0	0	0	0	0	0	0	0	0	0	0	0	0
54	Cpe	Cpe_054	9/16/15	59	Carollia_perspicillata	M	A	A	R	19.99	41.92	0	0	0	0	0	0	0	0	0	0	0	0	0	0	0	0	0	0	0	0	0	0	0	0	0
95	Cpe	Cpe_095	1016-06	104	Carollia_perspicillata	M	A	A	NR	16	42	0	0	0	0	0	0	0	0	0	0	0	0	0	0	0	0	0	0	0	0	0	0	0	0	0
196	Cso	Cso_196	11/30/15	226	Carollia _sowelli	F	A	A	NR	16	42	0	0	0	0	0	0	0	0	0	0	0	0	0	0	0	0	0	0	0	0	1	0	0	0	0
34	Cpe	Cpe_034	9/13/15	37	Carollia_perspicillata	F	SA	J	NR	14.2	42.03	0	0	0	0	0	0	0	0	0	1	0	0	0	0	0	0	0	0	0	0	0	0	0	0	0
87	Cpe	Cpe_087	1015-07	94	Carollia_perspicillata	F	A	A	NR	27	42.1	0	0	0	0	0	0	0	0	0	0	0	0	0	0	0	0	0	0	0	0	0	0	0	0	0
282	Cpe	Cpe_282	7/8/15	6	Carollia_perspicillata	F	SA	J	NR	15	42.17	0	0	0	0	0	0	0	0	0	0	1	0	0	0	0	0	0	0	0	0	0	0	0	0	0
231	Cso	Cso_231	12/15/15	271	Carollia _sowelli	M	A	A	R	17	42.2	0	0	0	0	0	0	0	0	0	0	0	0	0	0	0	0	0	0	1	1	0	0	0	0	0
57	Cpe	Cpe_057	9/16/15	62	Carollia_perspicillata	M	A	A	R	17.08	42.26	0	0	0	0	0	0	0	0	0	0	0	0	0	0	0	0	0	0	0	0	0	0	0	0	0
307	Cpe	Cpe_307	7/8/15	13	Carollia_perspicillata	M	A	A	NR	20	42.26	0	0	0	0	0	0	0	0	0	0	0	0	0	0	0	0	0	0	0	0	0	0	0	0	0
52	Cpe	Cpe_052	9/15/15	57	Carollia_perspicillata	F	J	J	NR	12.55	42.27	0	0	0	0	0	0	0	1	0	0	0	0	0	0	0	0	0	0	0	0	0	0	0	0	0
12	Cpe	Cpe_012	9/10/15	13	Carollia_perspicillata	F	SA	J	NR	19.48	42.3	0	0	0	0	0	0	0	0	0	0	0	0	0	0	0	0	0	1	0	0	1	0	0	0	0
84	Cpe	Cpe_084	1014-06	90	Carollia_perspicillata	F	J	J	NR	19	42.3	0	0	0	0	0	0	0	0	0	0	0	0	0	0	0	0	0	0	0	0	0	0	0	0	0
171	Cpe	Cpe_171	11/21/15	196	Carollia_perspicillata	M	A	A	R	28	42.3	0	0	0	0	0	0	0	0	0	0	0	1	0	0	0	0	0	0	0	0	0	0	0	0	0
227	Cpe	Cpe_227	12/15/15	266	Carollia_perspicillata	M	A	A	NR	13	42.3	0	0	0	0	0	0	0	0	0	0	1	0	0	0	0	0	0	0	0	0	0	0	0	0	0
65	Cso	Cso_065	9/17/15	70	Carollia _sowelli	M	A	A	R	16.73	42.31	0	0	0	0	0	0	0	0	1	0	0	0	0	0	0	0	0	0	0	0	0	0	0	0	0
51	Cpe	Cpe_051	9/15/15	56	Carollia_perspicillata	F	SA	J	NR	13.79	42.46	0	0	0	0	0	0	0	0	0	0	0	0	0	0	0	0	0	0	0	0	0	0	0	0	0
103	Cpe	Cpe_103	1019-03	113	Carollia_perspicillata	M	J	J	NR	20	42.5	0	0	0	0	0	0	0	0	0	0	0	0	0	0	0	0	0	0	0	0	0	0	0	0	0
136	Cpe	Cpe_136	1107-04	150	Carollia_perspicillata	M	A	A	R	20	42.5	0	0	0	0	0	0	0	0	0	0	0	0	0	0	0	0	0	0	0	0	0	0	0	0	0
278	Cpe	Cpe_278	7/5/15	5	Carollia_perspicillata	M	SA	J	NR	20	42.53	1	0	0	0	0	0	0	0	0	0	1	0	1	0	0	0	0	0	0	0	0	0	0	0	0
73	Cpe	Cpe_073	1011-15	78	Carollia_perspicillata	F	A	A	NR	30	42.7	0	0	0	0	0	0	0	0	0	0	0	0	0	0	0	0	0	0	0	0	0	0	0	0	0
229	Cso	Cso_229	12/15/15	268	Carollia _sowelli	F	A	A	NR	17	42.7	0	0	0	1	0	0	0	0	0	0	0	0	0	0	0	0	0	0	0	1	0	0	0	0	0
264	Cpe	Cpe_264	7/3/15	2	Carollia_perspicillata	M	SA	J	NR	15	42.74	0	0	0	0	0	0	0	1	0	0	0	0	0	0	0	0	0	0	0	0	0	0	0	0	0
285	Cpe	Cpe_285	7/10/15	6	Carollia_perspicillata	M	A	A	NR	25	42.74	0	0	0	0	0	0	0	1	0	0	0	0	0	0	0	0	0	0	0	0	0	0	0	0	0
31	Cso	Cso_031	9/12/15	34	Carollia _sowelli	M	A	A	NR	18.77	42.75	0	0	0	0	0	0	0	0	0	0	0	0	0	0	0	0	0	0	0	0	0	0	0	0	0
41	Cpe	Cpe_041	9/15/15	45	Carollia_perspicillata	M	A	A	NR	20.06	42.77	0	0	0	0	0	0	0	1	0	0	0	0	0	0	0	0	0	0	0	0	1	0	0	0	0
44	Cpe	Cpe_044	9/15/15	48	Carollia_perspicillata	M	A	A	NR	17.92	42.78	0	0	0	0	0	1	0	0	0	0	0	0	0	0	0	0	0	0	0	0	0	0	0	1	0
144	Cpe	Cpe_144	1109-03	158	Carollia_perspicillata	M	A	A	NR	22	42.8	0	0	0	0	0	0	0	0	0	0	0	0	0	0	0	0	0	0	0	0	1	0	0	0	0
35	Cpe	Cpe_035	9/13/15	39	Carollia_perspicillata	M	A	A	NR	20.7	42.83	0	0	0	0	0	1	0	0	0	0	0	0	0	0	0	0	0	0	0	0	0	0	0	0	1
290	Cso	Cso_290	7/3/15	8	Carollia _sowelli	F	A	A	NR	20	42.88	0	0	0	0	0	0	0	0	0	0	0	0	0	0	0	0	0	0	0	0	0	0	0	0	0
96	Cpe	Cpe_096	1016-07	106	Carollia_perspicillata	D	A	A	NR	20	42.9	0	0	0	0	0	0	0	0	0	0	0	0	0	0	0	0	0	0	0	0	0	0	0	0	0
30	Cso	Cso_030	9/12/15	33	Carollia _sowelli	M	A	A	NR	18.96	42.94	0	0	0	0	0	0	0	0	0	0	0	0	0	0	0	0	0	0	0	0	0	0	0	0	0
292	Cpe	Cpe_292	7/8/15	9	Carollia_perspicillata	F	A	A	NR	20	42.97	0	0	0	0	0	0	0	0	0	0	0	0	0	0	0	0	0	0	0	0	0	0	0	0	0
86	Cpe	Cpe_086	1015-06	93	Carollia_perspicillata	M	A	A	NR	24	43	0	0	0	0	0	0	0	0	0	0	0	0	0	0	0	0	0	0	0	0	0	0	0	0	0
310	Cpe	Cpe_310	7/6/15	15	Carollia_perspicillata	M	SA	J	NR	15	43.01	0	0	0	0	0	0	0	1	0	0	1	0	0	0	0	0	0	0	0	0	0	0	0	0	0
90	Cpe	Cpe_090	1018-12	97	Carollia_perspicillata	F	A	A	R	20	43.1	0	0	0	0	0	0	0	0	0	0	0	0	0	0	0	0	0	0	0	0	0	0	0	0	0
94	Cpe	Cpe_094	1016-04	103	Carollia_perspicillata	F	A	A	NR	13	43.1	0	0	0	0	0	0	0	0	0	0	1	0	0	0	0	0	0	0	0	0	1	0	0	1	0
104	Cpe	Cpe_104	1019-04	114	Carollia_perspicillata	M	A	A	R	23	43.1	0	0	0	0	0	0	0	0	0	0	0	0	0	0	0	0	0	0	0	0	0	0	0	0	0
106	Cpe	Cpe_106	1019-06	116	Carollia_perspicillata	F	J	J	NR	17	43.2	0	0	0	0	0	0	0	0	0	0	0	0	0	0	0	0	0	0	0	0	0	0	0	0	0
48	Cpe	Cpe_048	9/15/15	53	Carollia_perspicillata	M	A	A	NR	17.93	43.25	0	0	0	0	0	0	0	0	0	0	0	0	0	0	0	0	0	0	0	0	0	0	0	0	0
56	Cpe	Cpe_056	9/16/15	61	Carollia_perspicillata	F	A	A	R	23.05	43.26	0	0	0	0	0	0	0	0	0	0	0	0	0	0	0	0	0	0	0	0	1	0	0	0	0
67	Cpe	Cpe_067	1011-04	72	Carollia_perspicillata	F	A	A	NR	20	43.4	0	0	0	0	0	0	0	0	0	0	0	0	0	0	0	0	0	0	0	1	0	0	0	0	0
77	Cpe	Cpe_077	1012-05	83	Carollia_perspicillata	F	A	A	R	22	43.4	0	0	0	0	0	0	0	0	0	1	0	0	0	0	0	0	0	0	0	0	0	0	0	0	0
102	Cpe	Cpe_102	1019-02	112	Carollia_perspicillata	F	J	J	NR	17	43.4	0	0	0	0	0	0	0	0	0	0	0	0	0	0	0	0	0	0	0	0	0	0	0	0	0
76	Cpe	Cpe_076	1016-09	82	Carollia_perspicillata	F	A	A	NR	20	43.5	0	0	0	0	0	0	0	0	0	0	0	0	0	0	0	0	0	0	0	0	0	0	0	0	0
149	Cpe	Cpe_149	1109-13	163	Carollia_perspicillata	M	J	J	NR	19	43.5	0	0	0	0	0	0	0	0	0	0	0	0	0	0	0	0	0	0	0	0	0	0	0	0	0
194	Cpe	Cpe_194	11/30/15	223	Carollia_perspicillata	F	A	A	NR	20	43.5	0	0	0	0	0	0	0	0	0	0	1	0	1	0	0	0	0	0	0	0	0	0	0	0	0
47	Cpe	Cpe_047	9/15/15	51	Carollia_perspicillata	M	A	A	NR	17.97	43.53	0	0	0	0	0	0	0	0	0	0	0	0	0	0	0	0	0	0	0	0	0	0	0	0	0
97	Cpe	Cpe_097	1016-08	107	Carollia_perspicillata	M	J	J	NR	26	43.6	0	0	0	0	0	0	0	0	1	0	1	0	0	1	0	0	0	0	0	0	1	0	0	0	0
222	Cpe	Cpe_222	12/14/15	259	Carollia_perspicillata	M	A	A	NR	17	43.6	0	0	0	0	0	0	0	0	0	0	0	0	0	0	0	0	0	0	0	0	0	0	0	0	0
244	Cpe	Cpe_244	12/17/15	291	Carollia_perspicillata	M	A	A	R	NA	43.6	0	0	0	0	0	0	0	0	0	0	0	0	0	0	0	0	0	0	0	0	0	0	0	0	0
198	Cpe	Cpe_198	11/30/15	228	Carollia_perspicillata	M	A	A	R	29	43.7	0	0	0	0	0	0	0	1	0	0	0	0	0	0	0	0	0	0	0	0	0	0	0	0	0
55	Cpe	Cpe_055	9/16/15	60	Carollia_perspicillata	F	A	A	NR	18.24	43.73	0	0	0	0	1	0	0	0	0	0	0	0	0	0	0	0	0	0	0	0	0	0	0	0	0
89	Cpe	Cpe_089	1015-11	96	Carollia_perspicillata	M	A	A	NR	21	43.9	0	0	0	0	0	0	0	0	0	0	0	0	0	0	0	0	0	0	0	0	0	0	0	0	0
312	Cpe	Cpe_312	7/2/15	17	Carollia_perspicillata	F	J	J	NR	20	43.97	0	0	0	0	0	0	0	0	0	0	1	0	0	0	0	0	0	0	0	0	0	0	0	0	0
43	Cpe	Cpe_043	9/15/15	47	Carollia_perspicillata	M	A	A	NR	17.78	44.08	0	0	0	0	0	0	0	0	0	0	0	0	0	0	0	0	0	0	0	0	0	0	0	0	0
239	Cpe	Cpe_239	12/17/15	285	Carollia_perspicillata	F	A	A	NR	21	44.1	0	0	0	0	0	0	0	1	0	0	0	0	0	0	0	0	0	0	0	0	0	0	0	0	0
17	Cpe	Cpe_017	9/11/15	20	Carollia_perspicillata	F	A	A	NR	21.52	44.18	0	0	0	0	0	0	0	0	0	0	0	0	0	0	0	0	0	0	0	0	0	0	0	0	0
302	Cpe	Cpe_302	7/2/15	11	Carollia_perspicillata	F	A	A	NR	20	44.19	0	0	0	0	0	0	0	0	0	0	1	0	0	0	1	0	0	0	0	0	0	0	0	0	0
283	Cpe	Cpe_283	7/6/15	6	Carollia_perspicillata	F	A	A	NR	NA	44.25	0	0	0	0	1	0	0	0	0	0	0	0	0	0	0	0	0	0	0	0	0	0	0	0	0
40	Cpe	Cpe_040	9/15/15	44	Carollia_perspicillata	M	A	A	R	17.28	44.29	0	0	0	0	0	0	0	0	0	0	0	0	0	0	0	0	0	0	0	0	0	0	0	0	0
59	Cpe	Cpe_059	9/16/15	64	Carollia_perspicillata	M	A	A	NR	18.62	44.48	0	0	0	0	0	0	0	0	0	0	0	0	0	0	0	0	0	0	0	0	0	0	0	0	0
91	Cpe	Cpe_091	1015-14	98	Carollia_perspicillata	F	SA	J	NR	17	44.5	0	0	0	0	0	0	0	0	0	0	0	0	0	0	0	0	0	0	0	0	0	0	0	0	0
288	Cpe	Cpe_288	7/6/15	8	Carollia_perspicillata	F	A	A	NR	20	44.63	0	0	0	0	0	0	0	0	0	0	0	0	0	0	0	0	0	0	0	0	0	0	0	0	0
185	Cpe	Cpe_185	11/28/15	212	Carollia_perspicillata	M	A	A	NR	18	44.8	0	0	0	0	0	0	0	0	0	0	0	1	0	0	0	0	0	0	0	0	0	0	0	0	0
14	Cpe	Cpe_014	9/11/15	17	Carollia_perspicillata	M	A	A	NR	21.32	44.96	0	0	0	0	0	0	0	0	0	0	0	0	0	0	0	0	0	0	0	0	0	0	0	0	0
42	Cpe	Cpe_042	9/15/15	46	Carollia_perspicillata	F	A	A	R	23.3	45	0	0	0	0	0	0	0	0	0	0	0	0	0	0	0	0	0	0	1	0	1	0	0	0	0
217	Cpe	Cpe_217	12/7/15	253	Carollia_perspicillata	M	A	A	R	24	45	0	0	0	0	0	0	0	0	0	0	0	0	0	0	0	0	0	0	0	0	1	0	0	0	0
238	Cpe	Cpe_238	12/16/15	284	Carollia_perspicillata	F	A	A	NR	23	45	0	0	0	0	0	0	0	0	0	0	0	0	0	0	0	0	0	0	0	0	0	0	0	0	0
234	Cpe	Cpe_234	12/16/15	279	Carollia_perspicillata	F	A	A	NR	26	45.2	0	0	0	0	0	0	0	0	1	0	0	0	0	0	0	0	0	0	0	0	0	0	0	0	0
262	Cpe	Cpe_262	7/2/15	2	Carollia_perspicillata	M	A	A	R	20	45.24	0	0	0	0	0	0	0	0	0	0	0	0	0	0	0	0	0	1	0	1	0	0	0	0	0
58	Cpe	Cpe_058	9/16/15	63	Carollia_perspicillata	M	A	A	NR	20.7	45.31	0	0	0	0	0	0	0	0	0	0	0	0	0	0	0	0	0	0	0	0	0	0	0	0	0
284	Cpe	Cpe_284	7/3/15	6	Carollia_perspicillata	F	A	A	NR	20	45.51	0	0	0	0	0	0	0	1	0	0	0	0	0	0	0	0	0	0	0	0	0	0	0	0	0
225	Cso	Cso_225	12/14/15	261	Carollia _sowelli	NA	NA	NA	NA	NA	NA	0	0	0	0	0	0	0	0	0	0	0	0	0	0	0	0	0	0	0	0	1	0	0	0	0
252	Cso	Cso_252	12/19/15	302	Carollia _sowelli	NA	NA	NA	NA	NA	NA	0	0	0	0	0	1	0	0	0	0	0	0	0	0	0	0	0	0	0	0	0	0	1	0	0
253	Cca	Cca_253	-	303	Carollia_castanea	NA	NA	NA	NA	NA	NA	0	0	0	0	0	0	0	0	0	0	0	0	0	0	0	0	0	0	0	1	0	0	0	0	0
254	Cca	Cca_254	1016-05	-	Carollia_castanea	NA	NA	NA	NA	NA	NA	0	0	0	0	0	0	0	0	0	0	0	0	0	0	0	0	0	0	0	1	0	0	0	0	0
255	Cso	Cso_255		`05	Carollia _sowelli	NA	NA	NA	NA	NA	NA	0	0	0	0	1	0	0	0	0	0	0	0	0	0	0	0	0	0	0	0	0	0	0	0	0
258	Cso	Cso_258	7/3/15	1	Carollia _sowelli	NA	NA	NA	NA	NA	NA	0	0	0	0	0	0	0	0	0	0	0	0	0	0	0	0	0	0	0	1	0	0	0	0	0
314	Cpe	Cpe_314	7/6/15	19	Carollia_perspicillata	NA	NA	NA	NA	NA	NA	0	0	0	0	0	0	0	1	0	0	0	0	1	0	0	0	0	0	0	0	0	0	0	0	0
316	Cpe	Cpe_316	4/15/15	52	Carollia_perspicillata	NA	NA	NA	NA	NA	NA	0	0	0	0	0	0	0	0	1	0	0	0	0	0	0	0	0	0	0	0	0	0	0	0	0
317	Cpe	Cpe_317	7/8/15		Carollia_perspicillata	NA	NA	NA	NA	NA	NA	0	0	0	0	0	0	0	0	0	0	0	0	0	0	0	0	0	0	0	0	0	0	0	0	0
318	Cpe	Cpe_318			Carollia_perspicillata	NA	NA	NA	NA	NA	NA	0	0	0	0	0	0	0	1	0	0	0	0	0	0	0	0	0	0	0	0	0	0	0	0	0
